# Supplementary material for: Allosteric regulation of Senecavirus A 3Cpro proteolytic activity by an endogenous phospholipid
Source: PLoS Pathog. 2023 May 30;19(5):e1011411. doi: 10.1371/journal.ppat.1011411 (PMC10256202; doi:10.1371/journal.ppat.1011411)
Supplement: S1 Dataset — (XLSX) [file ppat.1011411.s010.xlsx]

## Sheet: Sheet1
Title	RT (min)	Precursor m/z	Height	Area	Adduct	Reference m/z	Formula	Ontology	InChIKey	SMILES	Total score	S/N	MS1 isotopes	MSMS spectrum
CL 74:6|CL 16:0_18:0_20:3_20:3	11.7091	739.521	8121	97611.9	[M-2H]2-	739.51	C83H150O17P2	CL	IVCFOYSXXTZZOF-UHFFFAOYSA-N	O=C(OCC(OC(=O)CCCCCCCCCC=CCC=CCC=CCC)COP(=O)(O)OCC(O)COP(=O)(O)OCC(OC(=O)CCCCCCCCCCCCCCC)COC(=O)CCCCCCCCCCCCCCCCC)CCCCCCCCCC=CCC=CCC=CCC	91	2001.3	739.04065:42 739.04449:42 739.04834:42 739.05988:42 739.08673:42 739.14044:42 739.22876:42 739.39771:83 739.40155:83 739.40918:83 739.41302:42 739.42072:42 739.42456:42 739.43225:83 739.4361:42 739.43994:42 739.44757:42 739.45142:42 739.45526:166 739.45911:291 739.46295:292 739.4668:166 739.47064:83 739.47449:169 739.47833:208 739.48596:86 739.48981:462 739.49365:383 739.4975:257 739.50134:932 73…	101.05838:5 101.06122:3 101.06264:3 101.06406:3 101.06689:5 104.10152:3 106.76919:3 112.98189:8 112.99239:3 114.56175:3 119.94792:3 121.94954:3 123.08263:3 123.08576:3 123.08733:3 125.05643:3 125.06116:3 125.0659:3 127.74876:3 133.03697:3 134.98207:3 135.0477:3 136.0159:3 146.95256:3 148.97237:3 149.09131:3 149.09648:3 149.09821:3 149.09993:3 149.52609:3 152.06624:3 152.78271:3 152.98524:3 152.98…
DLCL 21:1	1.63097	719.31	1378.62	17621.3	[M-H]-	719.318	C30H58O15P2	DLCL	JBSLBIWQLNVUDS-UHFFFAOYSA-N	O=C(OCC(O)COP(=O)(O)OCC(O)COP(=O)(O)OCC(O)COC(=O)CCCCCCCC=CCCC)CCCCCCC	82.2	289.739	718.94116:5 718.96765:5 718.979:5 718.99036:5 718.99792:5 719.00177:5 719.00555:5 719.00934:11 719.01691:11 719.02448:22 719.03204:11 719.0661:5 719.22137:5 719.24786:5 719.25165:5 719.25543:5 719.25922:5 719.26678:5 719.27057:11 719.27435:5 719.27814:16 719.28192:5 719.28571:49 719.28949:93 719.29327:110 719.29706:188 719.30084:288 719.30463:388 719.30841:402 719.31226:495 719.31604:378 719.3198…	109.03514:5 111.02871:5 112.9923:5 115.03519:5 119.0418:10 119.05104:5 119.06029:5 127.03787:5 127.41214:5 134.03053:5 135.03119:5 141.03944:5 153.02704:5 153.02879:10 153.03229:5 153.03403:10 153.03752:15 153.04276:5 153.04451:5 155.27625:5 156.54034:5 157.05309:5 161.04181:5 161.05972:5 161.06152:5 161.06331:5 161.06509:10 161.07048:5 163.05853:5 163.08017:5 171.07726:5 189.07196:5 189.07585:5 …
